# Supplementary material for: Impact of probiotic Saccharomyces boulardii on the gut microbiome composition in HIV-treated patients: A double-blind, randomised, placebo-controlled trial
Source: PLoS One. 2017 Apr 7;12(4):e0173802. doi: 10.1371/journal.pone.0173802 (PMC5384743; doi:10.1371/journal.pone.0173802)
Supplement: S4 Table — (CSV) [file pone.0173802.s008.csv]

model	Df	Deviance	Resid. Df	Resid. Dev	Pr(>Chi)
NULL	NA	NA	23	33.2710646669	NA
InmunoD ~ p.Proteobacteria_c.Betaproteobacteria	1	3.4319550986	22	29.8391095683	0.0639463583
InmunoD ~ p.Firmicutes_c.Clostridia_f.Lachnospiraceae	1	4.5386713253	21	25.300438243	0.0331373035
InmunoD ~ p.Proteobacteria_c.Betaproteobacteria:p.Firmicutes_c.Clostridia_f.Lachnospiraceae	1	5.4490759015	20	19.8513623415	0.0195786804
